# Supplementary material for: Systems Metabolic Engineering of Saccharomyces cerevisiae for the High-Level Production of (2S)-Eriodictyol
Source: J Fungi (Basel). 2024 Jan 31;10(2):119. doi: 10.3390/jof10020119 (PMC10890390; doi:10.3390/jof10020119)
Supplement: Supplementary file 1 [file jof-10-00119-s001.zip]

Archive with 1 entries (1 files):
- jof-2793836-supplementary.pdf
